# Supplementary material for: Nitrogen Recovery from Landfill Leachate Using Lab- and Pilot-Scale Membrane Contactors: Research into Fouling Development and Membrane Characterization Effects
Source: Membranes (Basel). 2022 Aug 27;12(9):837. doi: 10.3390/membranes12090837 (PMC9503888; doi:10.3390/membranes12090837)
Supplement: Supplementary file 1 [file membranes-12-00837-s001.zip]

Archive with 1 entries (1 files):
- membranes-1887467-supplementary.pdf
